# Supplementary material for: Century Wide Changes in Macronutrient Levels in Indian Mothers’ Milk: A Systematic Review
Source: Nutrients. 2022 Mar 27;14(7):1395. doi: 10.3390/nu14071395 (PMC9002949; doi:10.3390/nu14071395)
Supplement: Supplementary file 1 [file nutrients-14-01395-s001.zip]

Archive with 2 entries (2 files):
- 7. Supplementary Table S1.pdf
- 8. Supplementary Table S2.pdf
